# Supplementary material for: Structural basis of glycan276-dependent recognition by HIV-1 broadly neutralizing antibodies
Source: Cell Rep. Author manuscript; Available in PMC 2022 May 2. (PMC9058982; doi:10.1016/j.celrep.2021.109922)
Supplement: 2 [file NIHMS1798347-supplement-2.xlsx]

## Sheet: S2A IC50 on 208 viruses
Table S2. High Throughput Antibody Neutralization on a 208-Strain Panel, Related to Figures 1 and 4.
(A) IC50 values
Assay - Luc/TZM-bl					<0.001	.100-1.00
values represent IC50 in ug/ml					.001-.01	1.00-10.0
IC50					.01-.100	>10.0
Virus ID	Clade	CH314-VRC33.01	CH540-VRC40.01	CH540-VRC40.02	179NC75	8ANC195	HJ16
0260.v5.c36	A	>50	0.437	>50	>50	2.06	>50
0330.v4.c3	A	0.781	0.009	0.032	17.9	>50	1.15
0439.v5.c1	A	>50	9.82	>50	>50	>50	>50
3365.v2.c20	A	>50	0.007	0.012	>50	>50	0.843
3415.v1.c1	A	1.3325	0.069	0.068	>50	2.075	>50
3718.v3.c11	A	>50	>25	>50	>50	>50	>50
398-F1_F6_20	A	>50	0.326	>50	>50	0.676	15.9
BB201.B42	A	>50	0.078	0.087	>50	5.25	>50
BB539.2B13	A	>50	>25	>50	>50	>50	>50
BG505.W6M.C2	A	0.17	0.042	0.05	0.009	0.0905	43.5
BI369.9A	A	>50	0.043	0.045	>50	>50	0.152
BS208.B1	A	>50	>25	>50	>50	>50	>50
KER2008.12	A	>50	>25	>50	>50	2.605	>50
KER2018.11	A	21.1	0.569	0.798	>50	>50	>50
KNH1209.18	A	1.134	0.019	0.027	0.721	0.662	18.2
MB201.A1	A	4.035	0.077	0.286	3.7	13.3	>50
MB539.2B7	A	0.262	0.271	0.199	13.6	1.575	0.039
MI369.A5	A	>50	0.044	0.087	>50	>50	0.17
MS208.A1	A	17.9	5.32	>50	>50	>50	>50
Q23.17	A	34.8	0.434	>50	0.011	1.585	>50
Q259.17	A	>50	>25	>50	>50	>50	>50
Q769.d22	A	>50	0.006	0.019	0.03	0.197	>50
Q769.h5	A	11.85	0.04	0.068	>50	0.1415	>50
Q842.d12	A	>50	0.015	0.048	0.085	>50	>50
QH209.14M.A2	A	0.04	0.039	6.33	>50	0.2665	>50
RW020.2	A	0.4385	0.043	0.079	0.17	0.275	2.78
UG037.8	A	>50	0.006	0.019	1.72	0.5835	>50
246-F3.C10.2	AC	>50	0.09	0.036	>50	>50	23.5
3301.V1.C24	AC	>50	0.007	0.008	>50	>50	>50
3589.V1.C4	AC	0.723	0.043	0.05	>50	24.95	1.32
6540.v4.c1	AC	>50	>25	>50	>50	>50	>50
6545.V4.C1	AC	>50	>25	>50	>50	>50	>50
0815.V3.C3	ACD	0.0295	0.003	0.001	>50	1.128	0.013
6095.V1.C10	ACD	0.458	0.016	0.008	>50	0.26	>50
3468.V1.C12	AD	>50	>25	>50	>50	>50	>50
Q168.a2	AD	0.236	0.063	0.083	2.75	0.604	0.03
Q461.e2	AD	0.1355	0.051	0.154	19.6	1.2155	0.054
620345.c1	AE	>50	>25	>50	>50	>50	>50
BJOX009000.02.4	AE	>50	>25	>50	>50	0.346	>50
BJOX010000.06.2	AE	>50	0.07	0.119	>50	0.4195	>50
BJOX025000.01.1	AE	>50	>25	>50	>50	6.905	>50
BJOX028000.10.3	AE	0.025	0.007	0.062	38.8	0.3755	>50
C1080.c3	AE	2.3	0.05	0.039	>50	0.151	>50
C2101.c1	AE	0.901	0.303	>50	25.6	0.526	0.116
C3347.c11	AE	>50	>25	>50	>50	>50	>50
C4118.09	AE	0.1045	0.029	0.018	>50	0.0715	10.3
CM244.ec1	AE	>50	>25	>50	>50	2.194	>50
CNE3	AE	>50	>25	>50	>50	>50	>50
CNE5	AE	46.1	0.066	0.066	>50	0.8745	0.089
CNE55	AE	29.8	0.036	0.058	8.47	1.1835	>50
CNE56	AE	2.945	0.095	0.358	>50	0.8725	>50
CNE59	AE	2.035	0.009	0.017	>50	0.242	0.953
CNE8	AE	>50	0.012	0.064	>50	0.5105	25.5
M02138	AE	>50	>25	>50	>50	3.695	>50
R1166.c1	AE	3.695	5.61	22	>50	1.39	>50
R2184.c4	AE	>50	>25	>50	>50	0.1005	9.99
R3265.c6	AE	0.7705	0.064	0.131	>50	21.8	>50
TH023.6	AE	0.28	0.0006	0.0006	21	0.4845	0.018
TH966.8	AE	0.5985	0.009	0.025	>50	0.457	0.233
TH976.17	AE	0.177	0.024	0.036	>50	0.5155	0.059
235-47	AG	12.8	>25	>50	>50	>50	>50
242-14	AG	>50	0.29	11.2	>50	1.3615	>50
263-8	AG	>50	0.009	0.02	>50	>50	2.39
269-12	AG	33.45	3.72	>50	>50	0.162	>50
271-11	AG	0.124	0.018	0.006	>50	0.4085	0.045
928-28	AG	1.385	0.039	0.026	>50	>50	0.074
DJ263.8	AG	>50	>25	>50	>50	>50	>50
T250-4	AG	>50	>25	>50	>50	>50	>50
T251-18	AG	>50	0.261	0.506	>50	0.366	5.74
T253-11	AG	0.949	0.595	0.573	1.22	5.06	>50
T255-34	AG	24.5	0.034	0.196	>50	1.69	5.45
T257-31	AG	18.5	0.176	5.34	>50	0.3685	11.9
T266-60	AG	1.242	0.179	0.146	>50	>50	>50
T278-50	AG	>50	>25	>50	>50	>50	>50
T280-5	AG	>50	>25	>50	>50	>50	>50
T33-7	AG	0.0485	0.013	0.043	>50	0.582	0.017
3988.25	B	>50	0.215	0.136	>50	0.3105	>50
5768.04	B	>50	0.222	0.237	>50	0.1785	5.75
6101.10	B	3.47	0.04	0.025	>50	1.066	>50
6535.3	B	>50	0.309	0.971	>50	0.1385	>50
7165.18	B	>50	>25	>50	>50	0.229	>50
45_01dG5	B	>50	1.2	>50	>50	>50	>50
89.6.DG	B	>50	0.342	0.08	>50	0.3485	>50
AC10.29	B	>50	0.736	0.486	>50	0.607	>50
ADA.DG	B	>50	0.012	0.006	>50	1.1835	>50
Bal.01	B	>50	0.028	0.58	>50	>50	>50
BaL.26	B	>50	2.33	>50	>50	>50	>50
BG1168.01	B	>50	0.545	1.56	>50	>50	>50
BL01.DG	B	>50	>25	>50	>50	0.3475	>50
BR07.DG	B	>50	0.486	0.315	>50	0.1955	>50
BX08.16	B	0.3865	0.058	0.056	0.467	0.3395	>50
CAAN.A2	B	36.4	0.589	0.594	>50	>50	11.8
CNE10	B	>50	0.993	>50	>50	>50	>50
CNE12	B	>50	0.354	0.472	0.242	1.26	>50
CNE14	B	0.4965	0.033	0.055	2.14	0.8255	>50
CNE4	B	0.5535	0.021	0.062	3.63	>50	>50
CNE57	B	>50	0.078	0.074	>50	0.091	>50
HO86.8	B	>50	>25	>50	>50	0.252	>50
HT593.1	B	6.92	0.049	0.076	0.215	0.2855	0.115
HXB2.DG	B	0.095	0.0007	0.002	1.47	2.225	0.014
JRCSF.JB	B	>50	0.345	0.538	0.043	>50	>50
JRFL.JB	B	>50	0.067	0.157	>50	>50	>50
MN.3	B	>50	0.002	5	>50	>50	>50
PVO.04	B	>50	0.099	0.128	0.645	0.21	>50
QH0515.01	B	>50	0.979	>50	>50	0.8495	>50
QH0692.42	B	43.15	0.103	0.186	>50	4.17	7
REJO.67	B	>50	0.053	0.07	>50	0.1685	>50
RHPA.7	B	5.9	0.003	0.116	>50	0.267	0.004
SC422.8	B	>50	0.084	0.08	0.037	0.3125	>50
SF162.LS	B	1.0945	0.042	0.053	0.019	0.141	>50
SS1196.01	B	>50	0.324	1.35	>50	0.818	>50
THRO.18	B	1.119	0.054	0.101	0.065	>50	>50
TRJO.58	B	>50	0.011	0.02	0.003	0.3675	>50
TRO.11	B	>50	0.033	0.042	0.059	0.1415	0.062
WITO.33	B	>50	0.702	>50	>50	>50	>50
X2278.C2.B6	B	26.6	0.038	0.063	1.38	0.099	>50
YU2.DG	B	0.193	0.027	0.07	0.014	0.4845	6.34
BJOX002000.03.2	BC	34.9	0.278	>50	>50	0.4655	>50
CH038.12	BC	>50	5.09	7.33	0.067	2.935	>50
CH070.1	BC	8.075	>25	>50	23.3	7.605	>50
CH117.4	BC	1.61	0.086	0.889	>50	0.65	>50
CH119.10	BC	>50	0.059	0.079	>50	1.66	0.142
CH181.12	BC	5.57	0.135	0.171	>50	0.998	3.39
CNE15	BC	>50	0.765	>50	>50	>50	>50
CNE19	BC	0.4365	0.007	0.018	>50	0.3685	0.192
CNE20	BC	0.037	0.099	0.341	10.8	0.783	>50
CNE21	BC	25.1	0.03	0.07	7.97	0.3935	>50
CNE40	BC	0.09	0.0005	0.003	>50	45.4	>50
CNE7	BC	>50	>25	>50	>50	>50	>50
286.36	C	0.1125	0.047	0.027	0.329	3.28	0.042
288.38	C	3.14	0.656	2.71	>50	0.831	0.203
0013095-2.11	C	0.7245	0.017	0.017	0.065	0.361	>50
001428-2.42	C	>50	0.017	0.021	1.1	>50	>50
0077_V1.C16	C	>50	0.061	0.071	>50	>50	>50
00836-2.5	C	>50	>25	>50	>50	>50	>50
0921.V2.C14	C	>50	0.081	0.043	>50	8.255	0.1
16055-2.3	C	0.542	0.029	0.005	>50	24.2	0.009
16845-2.22	C	7.345	0.884	18.6	>50	6.56	>50
16936-2.21	C	>50	0.061	0.032	>50	8.265	>50
25710-2.43	C	0.1025	0.028	0.003	0.043	1.8315	>50
25711-2.4	C	>50	0.742	0.846	>50	>50	>50
25925-2.22	C	>50	0.039	0.03	>50	15.295	2.4
26191-2.48	C	>50	0.056	0.044	>50	>50	0.02
3168.V4.C10	C	1.0205	0.104	0.109	8.23	9.09	>50
3637.V5.C3	C	>50	0.184	1.02	>50	3.855	0.239
3873.V1.C24	C	>50	0.029	0.027	>50	1.5835	>50
426c	C	>50	0.407	0.257	>50	>50	>50
6322.V4.C1	C	0.711	>25	>50	3.21	>50	>50
6471.V1.C16	C	>50	>25	>50	>50	>50	>50
6631.V3.C10	C	32.5	>25	>50	>50	1.68	>50
6644.V2.C33	C	>50	0.002	0.001	>50	4.305	>50
6785.V5.C14	C	47.4	0.123	0.087	>50	2.535	37.1
6838.V1.C35	C	25.4	0.118	0.11	>50	0.5215	>50
96ZM651.02	C	>50	0.012	0.011	>50	5.685	0.06
BR025.9	C	>50	>25	>50	>50	30.9	>50
CAP210.E8	C	>50	>25	>50	>50	>50	>50
CAP244.D3	C	4.29	0.196	1.55	>50	1.535	>50
CAP256.206.C9	C	>50	0.052	0.049	>50	>50	0.902
CAP45.G3	C	16.2	0.017	0.006	>50	28.1	>50
Ce1176.A3	C	4.45	0.221	0.51	>50	5.65	0.248
Ce703010217.B6	C	0.1335	0.033	0.014	8.72	>50	0.038
CNE30	C	5.87	0.215	0.229	>50	9.06	0.381
CNE31	C	>50	0.457	0.387	10.9	1.94	>50
CNE53	C	>50	0.027	0.216	>50	>50	0.172
CNE58	C	20.8	0.045	0.075	>50	>50	>50
DU123.06	C	0.304	0.104	0.109	>50	8.99	>50
DU151.02	C	27.8	0.229	1.08	0.301	>50	>50
DU156.12	C	>50	0.086	0.15	>50	0.4495	>50
DU172.17	C	0.1015	0.109	0.189	1.32	26.3	8.32
DU422.01	C	>50	0.839	>50	>50	>50	>50
MW965.26	C	>50	0.0005	0.003	>50	>50	>50
SO18.18	C	0.122	0.034	0.044	1.09	0.5845	6.66
TV1.29	C	>50	1.09	>50	10.2	>50	>50
TZA125.17	C	>50	1.74	>50	>50	1.6	>50
TZBD.02	C	>50	0.849	>50	>50	>50	>50
ZA012.29	C	>50	0.183	3.11	>50	>50	>50
ZM106.9	C	>50	0.043	0.091	>50	14.35	0.04
ZM109.4	C	2.805	0.023	0.083	>50	>50	8.15
ZM135.10a	C	>50	1.98	>50	>50	>50	>50
ZM176.66	C	10.9	>25	>50	>50	>50	>50
ZM197.7	C	>50	0.436	2.88	>50	36.05	>50
ZM214.15	C	0.171	0.066	0.194	>50	2.235	0.042
ZM215.8	C	>50	0.072	0.208	>50	>50	0.019
ZM233.6	C	>50	>25	>50	>50	15.53	>50
ZM249.1	C	>50	0.01	0.036	>50	>50	>50
ZM53.12	C	1.137	0.129	0.134	>50	22.7	>50
ZM55.28a	C	>50	0.12	0.413	>50	>50	>50
3326.V4.C3	CD	>50	>25	>50	>50	0.9655	>50
3337.V2.C6	CD	0.512	0.011	0.009	>50	0.0515	>50
3817.v2.c59	CD	>50	>25	>50	2.87	0.791	>50
191821.E6.1	D	>50	0.044	0.023	>50	0.194	0.07
231965.c1	D	>50	0.009	0.143	1.1	0.493	>50
247-23	D	>50	>25	>50	>50	>50	>50
3016.v5.c45	D	>50	0.045	0.036	>50	0.2745	>50
57128.vrc15	D	>50	0.149	1.08	>50	0.4795	>50
6405.v4.c34	D	>50	0.293	>50	>50	0.6555	>50
A03349M1.vrc4a	D	22.1	0.163	0.238	>50	0.0865	>50
A07412M1.vrc12	D	29.2	0.009	0.01	0.059	4.045	5.81
NKU3006.ec1	D	0.9265	0.512	0.57	0.637	5.36	0.487
UG021.16	D	19.1	0.006	0.224	>50	1.865	>50
UG024.2	D	0.1425	0.008	0.01	>50	0.8075	>50
P0402.c2.11	G	0.1775	0.034	0.021	>50	0.3385	45.7
P1981.C5.3	G	11.555	0.068	0.075	>50	0.1715	>50
X1193.c1	G	13.02	0.057	0.039	0.069	0.1875	>50
X1254.c3	G	>50	0.17	0.652	>50	1.79	>50
X1632.S2.B10	G	>50	>25	>50	>50	0.332	>50
X2088.c9	G	>50	>25	>50	>50	>50	>50
X2131.C1.B5	G	>50	0.083	0.058	>50	0.523	>50
SIVmac251.30.SG3	NA	>50	>25	>50	>50	>50	>50
SVA.MLV	NA	>50	>25	>50	>50	>50	>50
		CH314-VRC33.01	CH540-VRC40.01	CH540-VRC40.02	179NC75	8ANC195	HJ16
	# Viruses	208	208	208	208	208	208
	Total VS Neutralized
	IC50 <50ug/ml	94	169	149	53	139	65
	IC50 <10ug/ml	67	169	146	43	126	55
	IC50 <1.0ug/ml	42	159	133	25	79	39
	IC50 <0.1ug/ml	7	104	85	16	6	22
	IC50 <0.01ug/ml	0	22	14	2	0	2
	% VS Neutralized
	IC50 <50ug/ml	45.1923	81.25	71.6346	25.4808	66.8269	31.25
	IC50 <10ug/ml	32.2115	81.25	70.1923	20.6731	60.5769	26.4423
	IC50 <1.0ug/ml	20.1923	76.4423	63.9423	12.0192	37.9808	18.75
	IC50 <0.1ug/ml	3.36538	50	40.8654	7.69231	2.88462	10.5769
	IC50 <0.01ug/ml	0	10.5769	6.73077	0.961538	0	0.961538
	Median IC50	1.1895	0.064	0.076	1.1	0.791	0.239
	Geometric Mean	1.65405	0.0731008	0.0942098	0.703876	1.0157	0.493364

## Sheet: S2B IC80 on 208 viruses
Table S2. High Throughput Antibody Neutralization on a 208-Strain Panel, Related to Figures 1 and 4.
(B) IC80 values
Assay - Luc/TZM-bl					<0.001	.100-1.00
values represent IC80 in ug/ml					.001-.01	1.00-10.0
					.01-.100	>10.0
Virus ID	Clade	CH314-VRC33.01	CH540-VRC40.01	CH540-VRC40.02	179NC75	8ANC195	HJ16
0260.v5.c36	A	>50	>25	>50	>50	>50	>50
0330.v4.c3	A	6.005	0.068	0.121	>50	>50	4.29
0439.v5.c1	A	>50	>25	>50	>50	>50	>50
3365.v2.c20	A	>50	0.045	0.046	>50	>50	>50
3415.v1.c1	A	13.75	0.204	0.261	>50	15.465	>50
3718.v3.c11	A	>50	>25	>50	>50	>50	>50
398-F1_F6_20	A	>50	>25	>50	>50	2.975	>50
BB201.B42	A	>50	0.341	0.389	>50	>50	>50
BB539.2B13	A	>50	>25	>50	>50	>50	>50
BG505.W6M.C2	A	0.7665	0.202	0.22	0.198	0.3825	>50
BI369.9A	A	>50	0.194	0.196	>50	>50	0.985
BS208.B1	A	>50	>25	>50	>50	>50	>50
KER2008.12	A	>50	>25	>50	>50	>50	>50
KER2018.11	A	>50	1.96	>50	>50	>50	>50
KNH1209.18	A	6.645	0.096	0.087	42.1	2.515	>50
MB201.A1	A	>50	0.592	0.436	>50	>50	>50
MB539.2B7	A	0.6875	0.895	0.559	>50	8.11	0.131
MI369.A5	A	>50	0.234	0.431	>50	>50	1.42
MS208.A1	A	>50	>25	>50	>50	>50	>50
Q23.17	A	>50	>25	>50	0.092	>50	>50
Q259.17	A	>50	>25	>50	>50	>50	>50
Q769.d22	A	>50	0.044	0.071	6.77	0.98	>50
Q769.h5	A	>50	0.245	0.282	>50	0.7025	>50
Q842.d12	A	>50	0.154	0.168	4.61	>50	>50
QH209.14M.A2	A	0.2345	1.33	>50	>50	1.645	>50
RW020.2	A	2.045	0.165	0.252	4.9	1.419	17.9
UG037.8	A	>50	0.037	0.081	>50	3.97	>50
246-F3.C10.2	AC	>50	0.673	0.946	>50	>50	>50
3301.V1.C24	AC	>50	0.045	0.04	>50	>50	>50
3589.V1.C4	AC	7.565	0.192	0.275	>50	>50	8.16
6540.v4.c1	AC	>50	>25	>50	>50	>50	>50
6545.V4.C1	AC	>50	>25	>50	>50	>50	>50
0815.V3.C3	ACD	0.0935	0.028	0.01	>50	5.265	0.206
6095.V1.C10	ACD	1.64	0.101	0.045	>50	1.1305	>50
3468.V1.C12	AD	>50	>25	>50	>50	>50	>50
Q168.a2	AD	0.5725	0.278	0.256	>50	2.715	0.096
Q461.e2	AD	0.441	0.248	1.07	>50	6.15	0.497
620345.c1	AE	>50	>25	>50	>50	>50	>50
BJOX009000.02.4	AE	>50	>25	>50	>50	1.79	>50
BJOX010000.06.2	AE	>50	0.709	1	>50	2.245	>50
BJOX025000.01.1	AE	>50	>25	>50	>50	>50	>50
BJOX028000.10.3	AE	0.0675	0.071	0.621	>50	1.785	>50
C1080.c3	AE	14.8	0.275	0.369	>50	1.0975	>50
C2101.c1	AE	8.09	3.72	>50	>50	3.38	0.69
C3347.c11	AE	>50	>25	>50	>50	>50	>50
C4118.09	AE	0.259	0.15	0.089	>50	0.35	>50
CM244.ec1	AE	>50	>25	>50	>50	12.8	>50
CNE3	AE	>50	>25	>50	>50	>50	>50
CNE5	AE	>50	0.303	0.218	>50	4.025	0.263
CNE55	AE	>50	0.283	0.964	>50	5.1	>50
CNE56	AE	24.6	0.565	4.88	>50	3.29	>50
CNE59	AE	18.3	0.146	0.149	>50	1.2005	9.92
CNE8	AE	>50	0.182	0.709	>50	3.22	>50
M02138	AE	>50	>25	>50	>50	16.68	>50
R1166.c1	AE	>50	>25	>50	>50	5.835	>50
R2184.c4	AE	>50	>25	>50	>50	7.66	>50
R3265.c6	AE	8.755	0.37	1.53	>50	>50	>50
TH023.6	AE	>50	0.022	0.021	>50	2.77	0.089
TH966.8	AE	3.125	0.089	0.096	>50	2.42	2.07
TH976.17	AE	0.465	0.119	0.135	>50	2.83	0.352
235-47	AG	>50	>25	>50	>50	>50	>50
242-14	AG	>50	2.11	>50	>50	11.415	>50
263-8	AG	>50	0.109	1.13	>50	>50	>50
269-12	AG	>50	>25	>50	>50	0.5685	>50
271-11	AG	0.344	0.134	0.041	>50	1.94	0.354
928-28	AG	14.1	0.283	0.114	>50	>50	0.247
DJ263.8	AG	>50	>25	>50	>50	>50	>50
T250-4	AG	>50	>25	>50	>50	>50	>50
T251-18	AG	>50	1.23	>50	>50	2.68	25.8
T253-11	AG	2.73	1.5	1.74	16.3	38.7	>50
T255-34	AG	>50	0.297	1.09	>50	9.115	>50
T257-31	AG	>50	1.41	>50	>50	3.32	>50
T266-60	AG	7.57	0.403	0.662	>50	>50	>50
T278-50	AG	>50	>25	>50	>50	>50	>50
T280-5	AG	>50	>25	>50	>50	>50	>50
T33-7	AG	0.15	0.075	0.129	>50	2.04	0.057
3988.25	B	>50	0.734	0.684	>50	1.3545	>50
5768.04	B	>50	0.732	0.587	>50	0.9445	24.8
6101.10	B	39.3	0.185	0.135	>50	7.61	>50
6535.3	B	>50	1.87	48.4	>50	0.65	>50
7165.18	B	>50	>25	>50	>50	1.0585	>50
45_01dG5	B	>50	7.41	>50	>50	>50	>50
89.6.DG	B	>50	1.09	0.51	>50	1.665	>50
AC10.29	B	>50	2.74	2.69	>50	2.805	>50
ADA.DG	B	>50	0.138	0.067	>50	24.3	>50
Bal.01	B	>50	0.443	>50	>50	>50	>50
BaL.26	B	>50	>25	>50	>50	>50	>50
BG1168.01	B	>50	1.88	25.2	>50	>50	>50
BL01.DG	B	>50	>25	>50	>50	1.47	>50
BR07.DG	B	>50	1	0.951	>50	0.8745	>50
BX08.16	B	1.13	0.23	0.229	6.73	1.985	>50
CAAN.A2	B	>50	1.81	1.87	>50	>50	>50
CNE10	B	>50	7.99	>50	>50	>50	>50
CNE12	B	>50	1.42	2	7.65	5.895	>50
CNE14	B	7.01	0.125	0.191	>50	4.025	>50
CNE4	B	3.095	0.213	0.205	>50	>50	>50
CNE57	B	>50	0.422	0.316	>50	0.303	>50
HO86.8	B	>50	>25	>50	>50	5.405	>50
HT593.1	B	33.4	0.218	0.191	5.05	1.5515	0.369
HXB2.DG	B	0.337	0.007	0.01	>50	15.71	0.082
JRCSF.JB	B	>50	1.36	3.28	0.13	>50	>50
JRFL.JB	B	>50	0.362	2.12	>50	>50	>50
MN.3	B	>50	0.582	>50	>50	>50	>50
PVO.04	B	>50	0.405	0.54	>50	0.918	>50
QH0515.01	B	>50	>25	>50	>50	20.65	>50
QH0692.42	B	>50	0.562	0.542	>50	21.95	45
REJO.67	B	>50	0.187	0.2	>50	0.6245	>50
RHPA.7	B	30.4	0.018	0.619	>50	0.9765	0.017
SC422.8	B	>50	0.222	0.225	0.323	1.805	>50
SF162.LS	B	7.065	0.163	0.19	0.141	0.771	>50
SS1196.01	B	>50	2.07	>50	>50	6.55	>50
THRO.18	B	2.355	0.169	0.221	1.17	>50	>50
TRJO.58	B	>50	0.072	0.08	0.012	1.57	>50
TRO.11	B	>50	0.16	0.194	1.2	0.6	0.281
WITO.33	B	>50	22.3	>50	>50	>50	>50
X2278.C2.B6	B	>50	0.15	0.192	>50	0.5155	>50
YU2.DG	B	0.543	0.136	0.18	0.06	2.545	>50
BJOX002000.03.2	BC	>50	>25	>50	>50	2.255	>50
CH038.12	BC	>50	>25	>50	0.234	9.36	>50
CH070.1	BC	19.4	>25	>50	>50	39.1	>50
CH117.4	BC	13	0.659	>50	>50	5.25	>50
CH119.10	BC	>50	0.219	0.524	>50	4.94	0.58
CH181.12	BC	22	0.451	0.662	>50	4.55	>50
CNE15	BC	>50	16.6	>50	>50	>50	>50
CNE19	BC	2.415	0.051	0.064	>50	1.79	1.11
CNE20	BC	0.122	6.39	>50	>50	3.235	>50
CNE21	BC	>50	0.163	0.273	>50	1.78	>50
CNE40	BC	0.2245	0.007	0.012	>50	>50	>50
CNE7	BC	>50	>25	>50	>50	>50	>50
286.36	C	0.3465	0.206	0.326	6.71	28.525	0.236
288.38	C	30.7	3.92	>50	>50	4.455	0.877
0013095-2.11	C	21.18	0.08	0.074	0.456	1.685	>50
001428-2.42	C	>50	0.081	0.068	>50	>50	>50
0077_V1.C16	C	>50	0.263	0.483	>50	>50	>50
00836-2.5	C	>50	>25	>50	>50	>50	>50
0921.V2.C14	C	>50	0.227	0.256	>50	25.75	0.692
16055-2.3	C	2.93	0.13	0.07	>50	>50	0.039
16845-2.22	C	43.3	6.54	>50	>50	15.9	>50
16936-2.21	C	>50	0.234	0.232	>50	29.9	>50
25710-2.43	C	0.306	0.128	0.07	0.287	9.33	>50
25711-2.4	C	>50	4.12	>50	>50	>50	>50
25925-2.22	C	>50	0.18	0.203	>50	>50	19.2
26191-2.48	C	>50	0.211	0.281	>50	>50	0.082
3168.V4.C10	C	6.79	0.365	0.487	>50	>50	>50
3637.V5.C3	C	>50	0.963	>50	>50	30.45	0.665
3873.V1.C24	C	>50	0.29	0.315	>50	12.465	>50
426c	C	>50	4.37	3.32	>50	>50	>50
6322.V4.C1	C	4.495	>25	>50	>50	>50	>50
6471.V1.C16	C	>50	>25	>50	>50	>50	>50
6631.V3.C10	C	>50	>25	>50	>50	8.675	>50
6644.V2.C33	C	>50	0.026	0.01	>50	22.75	>50
6785.V5.C14	C	>50	0.604	0.596	>50	11.415	>50
6838.V1.C35	C	>50	0.393	0.382	>50	1.835	>50
96ZM651.02	C	>50	0.1	0.05	>50	22.95	0.587
BR025.9	C	>50	>25	>50	>50	>50	>50
CAP210.E8	C	>50	>25	>50	>50	>50	>50
CAP244.D3	C	30.2	3.34	>50	>50	8.345	>50
CAP256.206.C9	C	>50	0.426	0.537	>50	>50	6.43
CAP45.G3	C	44.8	0.07	0.03	>50	>50	>50
Ce1176.A3	C	32	0.924	31.8	>50	37	1.26
Ce703010217.B6	C	0.315	0.135	0.105	>50	>50	0.2
CNE30	C	36.8	0.82	0.776	>50	38.5	1.84
CNE31	C	>50	2	>50	>50	8.43	>50
CNE53	C	>50	0.349	>50	>50	>50	>50
CNE58	C	>50	0.22	0.253	>50	>50	>50
DU123.06	C	0.8265	0.359	0.422	>50	22.4	>50
DU151.02	C	>50	1.74	>50	15.5	>50	>50
DU156.12	C	>50	0.388	0.513	>50	1.68	>50
DU172.17	C	0.293	0.431	0.433	>50	>50	>50
DU422.01	C	>50	4.75	>50	>50	>50	>50
MW965.26	C	>50	0.005	>50	>50	>50	>50
SO18.18	C	0.3585	0.182	0.125	>50	2.3005	43.9
TV1.29	C	>50	>25	>50	34.5	>50	>50
TZA125.17	C	>50	6.37	>50	>50	10.465	>50
TZBD.02	C	>50	14.9	>50	>50	>50	>50
ZA012.29	C	>50	1.49	>50	>50	>50	>50
ZM106.9	C	>50	0.159	0.215	>50	44.4	0.167
ZM109.4	C	32.35	1.05	4.8	>50	>50	>50
ZM135.10a	C	>50	>25	>50	>50	>50	>50
ZM176.66	C	>50	>25	>50	>50	>50	>50
ZM197.7	C	>50	2.57	>50	>50	>50	>50
ZM214.15	C	0.492	0.346	0.778	>50	23.4	0.251
ZM215.8	C	>50	0.284	1.26	>50	>50	0.092
ZM233.6	C	>50	>25	>50	>50	31.4	>50
ZM249.1	C	>50	0.682	>50	>50	>50	>50
ZM53.12	C	5.525	0.325	0.331	>50	38.9	>50
ZM55.28a	C	>50	0.553	>50	>50	>50	>50
3326.V4.C3	CD	>50	>25	>50	>50	6.965	>50
3337.V2.C6	CD	3.385	0.106	0.075	>50	0.218	>50
3817.v2.c59	CD	>50	>25	>50	>50	4.91	>50
191821.E6.1	D	>50	0.188	0.129	>50	0.7825	0.374
231965.c1	D	>50	0.261	2.38	>50	2.04	>50
247-23	D	>50	>25	>50	>50	>50	>50
3016.v5.c45	D	>50	0.144	0.122	>50	0.8695	>50
57128.vrc15	D	>50	1.19	12.3	>50	2.27	>50
6405.v4.c34	D	>50	1.78	>50	>50	3.06	>50
A03349M1.vrc4a	D	>50	0.606	3.16	>50	0.295	>50
A07412M1.vrc12	D	>50	0.034	0.049	0.627	17.9	>50
NKU3006.ec1	D	3.63	1.14	1.78	>50	14.8	9.76
UG021.16	D	>50	0.056	>50	>50	17.65	>50
UG024.2	D	0.7125	0.026	0.025	>50	3.165	>50
P0402.c2.11	G	0.477	0.183	0.132	>50	5.62	>50
P1981.C5.3	G	47.2	0.331	0.533	>50	0.754	>50
X1193.c1	G	>50	0.197	0.164	0.722	0.841	>50
X1254.c3	G	>50	>25	>50	>50	9.38	>50
X1632.S2.B10	G	>50	>25	>50	>50	1.93	>50
X2088.c9	G	>50	>25	>50	>50	>50	>50
X2131.C1.B5	G	>50	0.277	0.277	>50	24.05	>50
SIVmac251.30.SG3	NA	>50	>25	>50	>50	>50	>50
SVA.MLV	NA	>50	>25	>50	>50	>50	>50
		CH314-VRC33.01	CH540-VRC40.01	CH540-VRC40.02	179NC75	8ANC195	HJ16
	# Viruses	208	208	208	208	208	208
	Total VS Neutralized
	IC80 <50ug/ml	66	155	122	25	123	45
	IC80 <10ug/ml	46	152	118	21	92	39
	IC80 <1.0ug/ml	24	118	100	12	21	29
	IC80 <0.1ug/ml	2	24	26	3	0	8
	IC80 <0.01ug/ml	0	3	0	0	0	0
	% VS Neutralized
	IC80 <50ug/ml	31.7308	74.5192	58.6538	12.0192	59.1346	21.6346
	IC80 <10ug/ml	22.1154	73.0769	56.7308	10.0962	44.2308	18.75
	IC80 <1.0ug/ml	11.5385	56.7308	48.0769	5.76923	10.0962	13.9423
	IC80 <0.1ug/ml	0.961538	11.5385	12.5	1.44231	0	3.84615
	IC80 <0.01ug/ml	0	1.44231	0	0	0	0
	Median IC80	3.255	0.283	0.267	1.17	3.235	0.58
	Geometric Mean	2.86875	0.34605	0.308013	1.22126	3.87249	0.776103
